# Supplementary material for: Integrating short- and full-length 16S rRNA gene sequencing to elucidate microbiome profiles in Pacific white shrimp (Litopenaeus vannamei) ponds
Source: Microbiol Spectr. 2024 Sep 27;12(11):e00965-24. doi: 10.1128/spectrum.00965-24 (PMC11537064; doi:10.1128/spectrum.00965-24)
Supplement: Supplemental tables — Tables S1 to S6. [file spectrum.00965-24-s0005.xlsx]

## Sheet: Table S1
Table S1. Average Shrimp Body Weight (g) Recorded During the Cultivation Period in Ponds A (Without Probiotic Supplementation) and B (With Probiotic Supplementation)
Groups	Number of samples (n)	Average body weight (g)	SD	P-value
Pond A (without probiotic treatment)	20	16.65	2.41214	0.00213244
Pond B (with probiotic treatment)	20	19.05	2.18789

## Sheet: Table S2
Table S2.1. Wilcoxon Rank-Sum Test for Significant Differences in Relative Abundance in Different Sample Categories Between Ponds A (wihtout) and B (with probiotic supplementation) for the Top 20 Most Abundant Phyla Using Long-Read 16S rRNA Sequencing Data.
	Intestine					Sediment					Water
	Mean A	Mean B	SED	P-value		Mean A	Mean B	SED	P-value		Mean A	Mean B	SED	P-value
Pseudomonadota	47.31	40.7554	2.4763	0.0168046		26.0002	22.5256	2.92405	0.885234		12.2933	28.2585	7.44965	0.112351
Bacillota	8.70722	1.24854	2.04936	0.00151562		9.70866	9.35221	0.528649	0.885234		75.5058	54.751	9.20989	0.060602
Bacteroidota	13.3903	15.1587	1.24354	0.0710097		18.1128	18.5111	1.44937	0.885234		2.89836	7.51668	1.92001	0.060602
Chloroflexota	1.18094	17.7601	1.30597	0.000760306		8.06722	10.2698	1.4997	0.312321		0.663249	1.07666	0.163076	0.112351
Planctomycetota	3.90439	11.7935	1.00403	0.000760306		4.9585	12.3352	0.692046	0.0303828		0.85734	1.33464	0.172314	0.060602
Cyanobacteria	7.42327	1.65544	1.42489	0.000760306		9.85189	3.75448	0.676571	0.0303828		4.61833	2.40601	0.971547	0.060602
Desulfobacterota	2.00893	3.9471	0.430136	0.00291564		7.02637	5.82031	0.565032	0.112351		0.0126139	0.086263	0.0192738	0.0265187
Actinomycetota	3.12686	1.02344	0.500879	0.000760306		2.64282	3.71134	0.396541	0.060602		2.23022	3.55591	0.881988	0.193931
Patescibacteria	3.84882	1.96143	1.2196	0.0570399		2.95736	1.71265	0.199519	0.0303828		0.457764	0.36377	0.0690082	0.193931
Verrucomicrobiota	1.25233	1.47184	0.185188	0.187683		2.68473	3.83423	0.209057	0.0303828		0.168864	0.31901	0.039391	0.0303828
Dependentiae	4.20968	0.325033	0.896964	0.000760306		2.64364	0.312093	1.07494	0.0303828		0.101318	0.0256348	0.0285083	0.0303828
Fusobacteriota	2.58859	1.68994	1.13985	0.464214		0.101318	0.194092	0.039572	0.112351		0	0	0	0
Bdellovibrionota	0.55106	0.419759	0.0687234	0.0710097		0.843913	0.747884	0.061706	0.245383		0.120036	0.102946	0.02516	0.470486
SAR324 clade (Marine group B)	0.322266	0.12207	0.0732072	0.0168046		1.34359	0.166423	0.17358	0.0303828		0.0728353	0.131836	0.00981917	0.0303828
Spirochaetota	0	0	0	0		0.850016	1.54907	0.14561	0.0303828		0	0	0	0
SED = Standard Error of Difference. P-value of Wilcoxon Rank-Sum Test significantly different at P < 0.05. Means are in percentage (%).
Table S2.2. Wilcoxon Rank-Sum Test for Significant Differences in Relative Abundance in Different Sample Categories Between Ponds A (wihtout) and B (with probiotic supplementation) for the Top 20 Most Abundant Phyla Using Short-Read 16S rRNA Sequencing Data.
	Intestine					Sediment					Water
	Mean A	Mean B	SED	P-value		Mean A	Mean B	SED	P-value		Mean A	Mean B	SED	P-value
Pseudomonadota	64.484	61.199	2.059	0.088		33.004	32.923	3.255	1		15.961	32.577	5.556	0.061
Bacillota	3.352	1.045	0.664	0.005		9.94	9.56	0.687	0.47		66.181	42.273	5.893	0.03
Bacteroidota	13.193	17.17	1.372	0.022		21.578	15.597	2.609	0.112		3.674	7.767	1.543	0.061
Actinomycetota	3.484	2.492	0.575	0.071		8.855	13.769	2.255	0.194		8.508	12.242	1.659	0.112
Chloroflexota	0.789	8.117	0.346	0.001		2.767	6.181	0.388	0.03		0.447	1.135	0.084	0.03
Desulfobacterota	2.145	4.467	0.46	0.002		6.032	4.879	0.52	0.112		0.026	0.123	0.015	0.03
Cyanobacteria	3.721	0.878	0.796	0.001		5.524	1.822	0.39	0.03		4.414	2.687	0.972	0.312
Dependentiae	4.339	0.399	0.684	0.001		2.85	0.274	1.192	0.029		0.087	0.039	0.021	0.059
Patescibacteria	1.598	0.702	0.189	0.002		0.898	0.565	0.088	0.03		0.115	0.099	0.016	0.47
Bdellovibrionota	0.609	0.569	0.081	0.306		1.408	1.116	0.167	0.312		0.238	0.213	0.046	0.665
Fusobacteriota	1.417	0.847	0.575	0.354		0.128	0.257	0.046	0.029		0	0.001	0	0.186
Myxococcota	0.032	0.282	0.023	0.001		0.791	2.901	0.441	0.03		0.01	0.104	0.013	0.03
Acidobacteriota	0.09	0.358	0.029	0.001		0.721	1.741	0.045	0.03		0.01	0.129	0.011	0.03
Verrucomicrobiota	0.472	0.393	0.059	0.157		0.513	0.659	0.059	0.061		0.111	0.2	0.023	0.03
Gemmatimonadota	0.018	0.345	0.041	0.001		0.282	1.767	0.106	0.03		0.017	0.121	0.01	0.03
SED = Standard Error of Difference. P-value of Wilcoxon Rank-Sum Test significantly different at P < 0.05. Means are in percentage (%).

## Sheet: Table S3
Table S3.1. Wilcoxon Rank-Sum Test for Significant Differences in Relative Abundance in Different Sample Categories Between Ponds A (without) and B (with probiotic supplementation) for the Top 20 Most Abundant Genera Using Long-Read 16S rRNA Sequencing Data.
	Intestine					Sediment					Water
	Mean A	Mean B	SED	P-value		Mean A	Mean B	SED	P-value		Mean A	Mean B	SED	P-value
Vibrio	30.1279	8.18587	2.86305	0.000760306		12.2677	0.854085	2.35957	0.0303828		0.00773112	0.0317383	0.0135668	0.124095
Planococcus	0.00534784	0	0.00534784	0.282059		0.0915527	0	0.0544229	0.185877		47.4589	32.0243	15.5671	0.665006
Planomicrobium	0.00279018	0	0.00279018	0.282059		0	0	0	0		25.3019	18.2096	15.268	0.665006
Shewanella	4.15551	9.35824	0.794736	0.00107827		1.99626	1.29069	0.678637	0.665006		0	0	0	0
Rheinheimera	0.0132533	1.30713	0.102949	0.000704872		0.0634766	0.246582	0.0483123	0.0303828		7.43815	18.1706	6.71137	0.193931
Carboxylicivirga	1.40299	4.98779	0.513977	0.000760306		1.76921	2.52889	0.371948	0.112351		0.0109863	0.00610352	0.0125679	1
Blastopirellula	0.346215	5.26123	0.39593	0.000760306		0.386963	4.198	0.0772548	0.0303828		0.0341797	0.354004	0.0240634	0.0303828
Spongiimonas	8.68838	1.3877	1.3905	0.00399058		0.0195312	0	0.00848334	0.0689184		0	0	0	0
Cyanobium PCC-6307	2.81645	0.757161	0.486915	0.000760306		5.08057	1.83065	0.419772	0.0303828		1.95882	1.85994	0.549503	0.665006
Candidatus Bacilloplasma	4.74912	0.928711	1.97136	0.00724493		1.51693	0.102132	0.433712	0.029401		0.0276693	0.0341797	0.0223561	0.380746
Ruegeria	2.13216	2.16455	0.364757	0.525862		0.779622	1.49251	0.135642	0.0303828		0	0.0382487	0.00354728	0.0210706
Anderseniella	0.450381	2.82113	0.327924	0.000760306		0.37557	1.94132	0.208318	0.0303828		0.00366211	0.162354	0.00759791	0.0265187
Robiginitalea	0.103004	2.47266	0.172365	0.000760306		0.284424	2.16593	0.190089	0.0303828		0.0240072	0.177816	0.0116377	0.0303828
Flavobacterium	0.0432478	0	0.0135565	0.000755513		0.171305	0.0826009	0.029068	0.0303828		1.91813	4.96257	1.88081	0.312321
Pseudomonas	0	0.0410156	0.00507089	0.000481234		0.0174967	0.0223796	0.0117133	0.771503		0.212402	6.62801	1.48676	0.0303828
Draconibacterium	0.645926	0.26709	0.156599	0.0168046		2.98136	1.32853	0.131366	0.0303828		0.012207	0	0.012207	0.453255
ZOR0006	3.35589	0.00927734	0.868543	0.000378281		0.0472005	0	0.0183422	0.0210706		0	0	0	0
Desulfobacterium catecholicum group	0.509673	1.29753	0.12283	0.00107827		0.730387	0.637207	0.0735636	0.312321		0	0.00244141	0.00244141	0.453255
Nodosilinea PCC-7104	2.23958	0	0.800476	0.000163602		0.0638835	0	0.0103447	0.0210706		1.16455	0	0.318281	0.0210706
Pirellula	0.142067	1.23665	0.0878679	0.000760306		0.264893	1.46484	0.0535973	0.0303828		0	0.0769043	0.00251928	0.0210706
SED = Standard Error of Difference. P-value of Wilcoxon Rank-Sum Test significantly different at P < 0.05. Means are in percentage (%).
Table S3.2. Wilcoxon Rank-Sum Test for Significant Differences in Relative Abundance in Different Sample Categories Between Ponds A (without) and B (with probiotic supplementation) for the Top 20 Most Abundant Genera Using Short-Read 16S rRNA Sequencing Data.
	Intestine					Sediment					Water
	Mean A	Mean B	SED	P-value		Mean A	Mean B	SED	P-value		Mean A	Mean B	SED	P-value
Vibrio	43.771	10.6036	3.43396	0.000760306		13.8175	0.813667	2.91739	0.0303828		0.018451	0.0339408	0.01936	0.300522
Planococcus	0.00104133	0	0.00104133	0.282059		0.0656036	0	0.0378927	0.185877		33.2704	21.9722	15.8424	1
Planomicrobium	0	0.000546697	0.000546697	0.473289		0	0	0	0		30.6351	17.5367	16.8141	0.665006
Shewanella	6.52131	12.1409	0.912098	0.00107827		2.2672	1.282	0.782894	0.312321		0	0	0	0
Rheinheimera	0.0210869	1.62834	0.12622	0.000748989		0.0776765	0.241458	0.0633824	0.0303828		8.66014	18.3476	5.8632	0.193931
uncultured_bacterium_1	0.689099	4.94724	0.400362	0.000760306		1.16082	3.32893	0.1558	0.0303828		0.454897	0.922779	0.0703257	0.0303828
Carboxylicivirga	1.45369	5.01585	0.485284	0.000760306		1.3713	1.73804	0.250109	0.193931		0.0070615	0.00774487	0.00779274	0.538472
Mycobacterium	0.445428	0.0451025	0.0514325	0.000760306		2.80091	2.07585	0.403325	0.193931		4.58132	5.79157	0.75111	0.193931
Cyanobium_PCC.6307	1.66573	0.665513	0.20077	0.00107827		4.85285	1.66538	0.269564	0.0303828		2.34465	2.47563	0.483352	0.885234
Spongiimonas	7.07921	1.38096	1.27314	0.00399058		0.00318907	0	0.00318907	0.453255		0	0	0	0
Anderseniella	0.436186	3.86788	0.426322	0.000760306		0.515718	1.95923	0.128612	0.0303828		0.0145786	0.290433	0.010563	0.0303828
Ruegeria	1.88702	2.57522	0.374958	0.187412		1.02437	1.46105	0.172801	0.112351		0.00523918	0.0314351	0.0117329	0.121548
Babeliales	4.25838	0.202369	0.66429	0.000760306		2.70774	0.146925	1.17222	0.0303828		0.0851936	0.00979499	0.0222905	0.029401
PeM15	1.42961	0.280638	0.127928	0.000754633		0.811162	2.08132	0.299029	0.0303828		2.48474	2.22528	0.48671	0.470486
uncultured_bacterium_2	1.00931	1.22132	0.234978	0.557943		2.32301	2.73599	0.513503	0.470486		0.03918	0.0676538	0.0179454	0.193931
Robiginitalea	0.112724	2.91317	0.19318	0.000760306		0.231891	1.75011	0.205058	0.0303828		0.03918	0.266287	0.00796398	0.029401
Desulfopila	0.762382	2.5877	0.206646	0.000760306		0.813667	0.964009	0.0521171	0.060602		0.00432802	0.0453303	0.00742797	0.029401
uncultured_bacterium_3	0.00494631	0.057221	0.00832857	0.000748989		8.21708	0.124146	2.82476	0.0303828		0.0216401	0.0157175	0.00843953	0.312321
A4b	0.0308493	2.88	0.259859	0.000754633		0.061959	0.682005	0.0880026	0.0303828		0.00318907	0.0232346	0.00625768	0.0420664
Pseudomonas	0.00156199	0.0456492	0.00513789	0.000642094		0.0193622	0.015262	0.00859387	0.663117		0.279043	7.14328	1.22136	0.0303828
SED = Standard Error of Difference. P-value of Wilcoxon Rank-Sum Test significantly different at P < 0.05. Means are in percentage (%).

## Sheet: Table S4
Table S4.1. Wilcoxon Rank-Sum Test for Significant Differences in Relative Abundance in Different Sample Categories Between Ponds A (wihtout) and B (with probiotic supplementation) for the Top 20 Most Abundant Species Using Long-Read 16S rRNA Sequencing Data.
	Intestine					Sediment					Water
	Mean A	Mean B	SED	P-value		Mean A	Mean B	SED	P-value		Mean A	Mean B	SED	P-value
Planococcus rifietoensis	0.00302269	0	0.00302269	0.282059		0	0	0	0		34.1016	15.6006	18.145	0.885234
Vibrio natriegens	16.0554	0.245117	2.33138	0.000760306		7.94637	0.0305176	1.57794	0.0303828		0	0	0	0
Shewanella amazonensis	4.06948	8.85563	0.747697	0.00107827		1.82902	1.14583	0.618653	0.665006		0	0	0	0
Planomicrobium	0.00325521	0	0.00325521	0.282059		0	0	0	0		13.4981	12.0349	8.43022	0.885234
Planococcus	0.00279018	0	0.00279018	0.282059		0.0345866	0	0.025349	0.185877		11.7432	9.03971	4.34121	0.665006
Blastopirellula	0.345517	5.28499	0.398506	0.000760306		0.389811	4.18091	0.0764566	0.0303828		0.0341797	0.340983	0.0150572	0.0303828
Spongiimonas	8.64421	1.40771	1.39595	0.00399058		0.0179036	0	0.00667781	0.0689184		0	0	0	0
Rheinheimera aquimaris	0.0093006	0.731771	0.0638829	0.000704872		0.0313314	0.0960286	0.0179944	0.0303828		4.67082	11.7546	4.54253	0.193931
Cyanobium PCC-6307	2.84505	0.763997	0.483209	0.000760306		5.09684	1.84245	0.408405	0.0303828		1.93766	1.8807	0.554076	0.665006
Planomicrobium okeanokoites	0	0	0	0		0	0	0	0		11.5259	5.86385	6.84331	0.665006
Vibrio mediterranei	4.41406	3.01904	1.68283	0.80725		0.00569661	0	0.00569661	0.453255		0	0	0	0
Carboxylicivirga sediminis	1.17048	4.06266	0.414182	0.000760306		1.07869	1.35417	0.243016	0.470486		0.00447591	0.00244141	0.00509846	1
Vibrio	4.41174	1.4637	0.60973	0.000760306		2.78117	0.267741	0.468988	0.0303828		0.00813802	0.0219727	0.0112666	0.35617
Candidatus bacilloplasma	4.74772	0.90446	1.97648	0.00728069		1.48438	0.107422	0.42694	0.0303828		0.0284831	0.0341797	0.023907	0.467825
Vibrio parahaemolyticus	2.69438	1.81104	0.610755	0.0358888		1.02987	0.42277	0.223136	0.060602		0	0.00935872	0.00541347	0.185877
Rheinheimera	0.0046503	0.573893	0.045391	0.000704872		0.0309245	0.153402	0.0266067	0.0303828		2.55249	6.34359	2.05022	0.193931
SED = Standard Error of Difference. P-value of Wilcoxon Rank-Sum Test significantly different at P < 0.05. Means are in percentage (%).
Table S4.2. Wilcoxon Rank-Sum Test for Significant Differences in Relative Abundance in Different Sample Categories Between Ponds A (without) and B (with probiotic supplementation) for the Top 20 Most Abundant Species Using Short-Read 16S rRNA Sequencing Data
	Intestine					Sediment					Water
	Mean A	Mean B	SED	P-value		Mean A	Mean B	SED	P-value		Mean A	Mean B	SED	P-value
Vibrio	20.9444	8.59608	2.92401	0.00151562		4.50046	0.483827	1.00622	0.0303828		0.0070615	0.032574	0.00888675	0.0545145
Planococcus	0.00130166	0	0.00130166	0.282059		0.0667426	0	0.0386347	0.185877		33.3362	22.049	15.8744	1
Vibrio_natriegens	22.4548	0.774943	1.59291	0.000760306		9.26765	0.0462415	1.88288	0.0303828		0.0138952	0	0.0138952	0.453255
Planomicrobium	0	0.000546697	0.000546697	0.473289		0	0	0	0		30.5925	17.5761	16.8112	0.665006
Shewanella_amazonensis	6.54136	12.047	0.906472	0.00107827		2.22301	1.28565	0.76988	0.312321		0	0	0	0
Rheinheimera	0.0203059	1.64219	0.127759	0.000760306		0.0765376	0.241458	0.0700627	0.0303828		8.63759	18.2989	5.8815	0.193931
Gammaproteobacteria	4.87445	5.88774	0.989096	0.464214		0.662415	0.758087	0.149797	0.885234		0.0157175	0.0507973	0.00934219	0.0303828
Rhodobacteraceae	1.74917	5.58825	0.43244	0.000760306		1.47563	2.7549	0.173764	0.0303828		0.144191	0.548519	0.0410922	0.0303828
Mycobacterium	0.444256	0.0428246	0.0542022	0.000760306		2.82733	2.07745	0.39933	0.193931		4.57677	5.77472	0.748364	0.112351
uncultured_Ornithobacterium	7.09613	1.40446	1.26575	0.00399058		0.00341686	0	0.00341686	0.453255		0	0	0	0
Carboxylicivirga	1.2807	3.7313	0.386086	0.00107827		1.08519	1.07995	0.241009	0.885234		0.0070615	0.00865604	0.00778386	0.538472
uncultured_bacterium_2	0.430068	3.86624	0.430787	0.000760306		0.511617	1.91891	0.120145	0.0303828		0.0132118	0.295672	0.0180362	0.0303828
Ruegeria	1.91656	2.56446	0.379858	0.222512		1.0221	1.45262	0.166735	0.060602		0.00728929	0.0318907	0.0133654	0.124095
Babeliales	4.26098	0.201276	0.668768	0.000760306		2.7164	0.144419	1.18469	0.029401		0.0824601	0.00933941	0.0208139	0.0303828
Cyanobium_PCC.6307	1.32756	0.435991	0.150435	0.000760306		3.06128	0.57631	0.233847	0.0303828		1.66902	1.27927	0.382739	0.470486
uncultured_bacterium	0.114156	2.92538	0.185909	0.000760306		0.147836	1.36105	0.132824	0.0303828		0	0.162187	0.00686906	0.0210706
Desulfopila	0.644712	2.50569	0.185684	0.000760306		0.535535	0.872893	0.0539966	0.0303828		0.00341686	0.0446469	0.00909166	0.0255801
uncultured_Bacteroidetes	0.00481614	0.0530296	0.00709736	0.000748989		8.00979	0.0610478	2.75421	0.0303828		0	0	0	0
Halieaceae	0.0913765	2.17932	0.151321	0.000760306		0.270843	1.93827	0.129815	0.0303828		0.00250569	0.128929	0.0109521	0.0303828
uncultured_bacterium_1	0.951383	0.758451	0.192347	0.187683		2.10866	2.09157	0.431527	0.885234		0.0387244	0.0348519	0.0144493	0.885234
SED = Standard Error of Difference. P-value of Wilcoxon Rank-Sum Test significantly different at P < 0.05. Means are in percentage (%).

## Sheet: Table S5
Table S5.1. Environmental Parameters Recorded from Rearing Water in Ponds A (without) and B (with probiotic supplementation)
Origin	Magnesium chloride MgCl2 (ppm)	Calcium chloride CaCl2 (ppm)	Salinity (ppt)	Morning pH	Evening pH	Alkalinity ALK (ppm)	Nitrogen Dioxide NO2 (ppm)	Ammonium NH4 (ppm)
Pond A	525	280	13	8.2	8.5	204	0.05	0
Pond B	400	240	10.3	8	7.9	153	1	0
Table S5.2. Detrended correspondence analysis (DCA) and selected ordination models for samples
Samples	Genus	Length of gradient	Ordination model
All sample from long-read data	All bacterial communities	1	RDA
Table S5.3. Ordination results based on RDA (Redundancy analysis)
	Genus level
	Axis	Genus – environment correlation	Cumulative percentage variance of species-environment relation（%）
All samples from long-read data	Axis 1	11.218	56
	Axis 2	5.27	82

## Sheet: Table S6
Table S6.1. Distribution of Positive and Negative Correlations in the Correlation-Based Network Analysis of Genera from Ponds A (without) and B (with probiotic supplementation) using Long-Read and Short-Read 16S rRNA Gene Sequencing.
	Positive correlation	Negative correlation
	Long-read 16S rRNA
Correlation-based Network-Pond A	144	133
Correlation-based Network-Pond B	141	115
Table S6.2. Topological Features in the Correlation-Based Network Analysis of Genera from Ponds A (without) and B (with probiotic supplementation) using Long-Read and Short-Read 16S rRNA Gene Sequencing.
	Long-read 16S rRNA data from Pond A					Long-read 16S rRNA data from Pond B
Genus	Eigenvector Centrality	Betweeness centrality	Closeness centrality		Genus	Eigenvector Centrality	Betweeness centrality	Closeness centrality
Planococcus	0.26	0	0.011		Planococcus	0.28	0	0.012
Exiguobacterium	0.39	1.01	0.041		Kapabacteriales	0.28	158.79	0.01
Synechocystis	0.41	0	Na		Alishewanella	0.055	0	Na
CL500	0.66	21.56	0.02		Vibrio	0.32	0	0.011
Vibrio	0.98	0	0.018		Anderseniella	0.72	92.87	0.012
Cyanobium	0.68	57.85	0.015		Spongiimonas	0.119	0	0.005
Photobacetrium	0.328	8	0.016		Candidatus	0.46	213.16	0.007
LD29	0.38	16.2	0.01		Planomicrobium	0.099	2.78	0.009
Planomicrobium	0.396	1.01	0.012		Mycobacterium	0.292	1.16	0.01
Mycobacterium	0.329	12	0.03		DS001	0.29	0	0.007
Ardenticatenales	0.85	0	0.016		Draconibacterium	0.159	1	0.004
Fusibacter	0.66	21.56	0.02		A4b	0.678	253.79	0.012
Spongiimonas	0.34	0	0.017		Robiginitalea	0.587	78.48	0.011
Saccharimonadales	0.27	0	0.062		Rheinheimera	0.52	337.41	0.01
Carboxylicivirga	1	109.18	0.023		Pseudomonas	0.1	58.15	0.01
Marinifilaceae	0.304	0	Na		PeM15	0.292	1.16	0.01
Rheinheimera	0.22	0	0.017		Hyphomicrobium	0.4	22.33	0.011
Kapabacteriales	0.22	0	0.034		Livecontrol1B21	0.4	4.533	0.004
Draconibacterium	0.18	24	0.012		Blastopirellula	0.56	152.24	0.012
Saprospiraceae	0.73	48.27	0.052		Ruegeria	0.73	88.85	0.0104
Candidatus	0.81	68.15	0.026		Desulfocapsaceae	0.35	116	0.005
Nodosilinea	0.57	72.5	0.025		Flavobacterium	0.1	58.15	0.009
Hypnocyclicus	0.27	0.25	0.045		Paracoccus	0.29	1.16	0.007
Moraxellaceae	0.22	0	0.017		Anaerolineaceae	0.58	10.14	0.01
Oceanospirillum	0.41	15.08	0.035		Rhodopirellula	0.41	4.533	0.004
Chitinophagales	0.85	0	0.016		Carbocylicivirga	0.55	37.73	0.013
Shewanella	0.98	27.38	0.027		Marinifilaceae	0.31	0	0.008
Ruegeria	0.78	28.1	0.076		Delfuviimonas	0.6	19.66	0.007
Leptotrichiaceae	0.27	0.25	0.047		Exiguobacterium	0.08	0	0.007
Flavobacterium	0.22	0	0.017		Polaribacter	0.055	0	0.008
Marivita	0.41	5.41	0.5		Saprospiraceae	0.46	3.46	0.009
Anaerolineaceae	0.55	0	0.018		Gimesiaceae	0.46	0	Na
Caldilineaceae	0.94	49.16	0.05		SBR1031	0.38	0	0.01
Babeliaceae	0.806	14.8	0.018		Alteromonadaceae	0.123	0	0.007
Pirellulaceae	0.97	76.37	0.1		Pirellula	0.678	116.68	0.009
PeM15	0.41	33.73	0.03		Planococcaceae	0.099	0.733	0.007
Planococcaceae	0.39	1.01	0.04		Pirellulaceae	0.29	0	0.007
Pseudomonas	0.22	0	1		Cyanobium	0.48	84.58	0.012
Desulfocapsaceae	0.56	39	0.016		Shewanella	0.69	193.02	0.012
Hoppeia	0.36	0	Na		Caldilineaceae	1	334.14	0.014
ZOR0006	0.16	0.4	0.02		Ardenticatenales	0.81	82.87	0.011
Alteromonadaceae	0.15	0	0.33		Rhodobacteraceae	0.58	0	Na
Catenococcus	0.94	30.89	0.076
Na: Missing-value
